# Supplementary material for: How the Black Swan damages the harvest: Extreme weather events and the fragility of agriculture in development countries
Source: PLoS One. 2022 Feb 2;17(2):e0261839. doi: 10.1371/journal.pone.0261839 (PMC8809593; doi:10.1371/journal.pone.0261839)
Supplement: S1 Annex — (ZIP) [file pone.0261839.s001.zip]

Archive with 4 entries (4 files):
- Fig6.eps
- Fig7.eps
- Fig8.eps
- S1_Annex.pdf
